# Supplementary material for: A Hybrid Docking and Machine Learning Approach to Enhance the Performance of Virtual Screening Carried out on Protein–Protein Interfaces
Source: Int J Mol Sci. 2022 Nov 18;23(22):14364. doi: 10.3390/ijms232214364 (PMC9694378; doi:10.3390/ijms232214364)
Supplement: Supplementary file 1 [file ijms-23-14364-s001.zip]

Archive with 1 entries (1 files):
- ijms-1967945-supplementary.pdf
